# Supplementary material for: A Comparative Study of Nafion 212 and Sulfonated Poly(Ether Ether Ketone) Membranes with Different Degrees of Sulfonation on the Performance of Iron-Chromium Redox Flow Battery
Source: Membranes (Basel). 2023 Sep 30;13(10):820. doi: 10.3390/membranes13100820 (PMC10608269; doi:10.3390/membranes13100820)
Supplement: Supplementary file 1 [file membranes-13-00820-s001.zip]

Archive with 1 entries (1 files):
- membranes-2612014-supplementary.pdf
